# Supplementary material for: The Readthrough Isoform AQP4ex Is Constitutively Phosphorylated in the Perivascular Astrocyte Endfeet of Human Brain
Source: Biomolecules. 2022 Apr 25;12(5):633. doi: 10.3390/biom12050633 (PMC9138620; doi:10.3390/biom12050633)
Supplement: Supplementary file 1 [file biomolecules-12-00633-s001.zip]

Archive with 1 entries (1 files):
- biomolecules-1652415-supplementary.pdf
